# Supplementary material for: Molecular Characterization and Nutritional Regulation of Two Fatty Acid Elongase (elovl8) Genes in Chinese Perch (Siniperca chuatsi)
Source: Biomolecules. 2025 Apr 11;15(4):567. doi: 10.3390/biom15040567 (PMC12025145; doi:10.3390/biom15040567)
Supplement: Supplementary file 1 [file biomolecules-15-00567-s001.zip]

Archive with 1 entries (1 files):
- biomolecules-3507276-supplementary.pdf
